# Supplementary material for: Collaborative caching discovery management in mobile ad hoc networks environments
Source: PeerJ Comput Sci. 2023 Apr 17;9:e1320. doi: 10.7717/peerj-cs.1320 (PMC10280438; doi:10.7717/peerj-cs.1320)
Supplement: Supplemental Information 1 — The number of requests sent, replied, pending, number of Query directory, etc. [file peerj-cs-09-1320-s001.txt]

NumHELLO	0
NumCOACSCIP	100
NumCOACSREQ	14278
NumCOACSFWD	2069
NumCOACSREP	3008
NumCOACSADD	669
NumCADDACK	645
NumCOACSDEL	57
NumCOACSQDA	6
NumCOACSCNDP	0
requestsSent	3480
requests_replied	2928
requests_pending	552
