# Supplementary material for: Collaborative caching discovery management in mobile ad hoc networks environments
Source: PeerJ Comput Sci. 2023 Apr 17;9:e1320. doi: 10.7717/peerj-cs.1320 (PMC10280438; doi:10.7717/peerj-cs.1320)
Supplement: Supplemental Information 2 [file peerj-cs-09-1320-s002.txt]

5	1323	5	2723
10	4499	10	5010
15	5663	15	6683
20	1012	20	1117
25	1104	25	1256
30	1147	30	1136
35	9957	35	13802
40	1109	40	1171
45	1174	45	1159
50	1094	50	1166
55	1304	55	1277
