# Supplementary material for: Collaborative caching discovery management in mobile ad hoc networks environments
Source: PeerJ Comput Sci. 2023 Apr 17;9:e1320. doi: 10.7717/peerj-cs.1320 (PMC10280438; doi:10.7717/peerj-cs.1320)
Supplement: Supplemental Information 3 [file peerj-cs-09-1320-s003.txt]

5	6313	5	7787
10	10492	10	9912
15	9450	15	8516
20	6446	20	4286
25	6405	25	4267
30	6412	30	4248
35	6215	35	2677
40	6427	40	4271
45	6370	45	4253
50	6378	50	4250
55	6241	55	4271
