# Supplementary material for: Collaborative caching discovery management in mobile ad hoc networks environments
Source: PeerJ Comput Sci. 2023 Apr 17;9:e1320. doi: 10.7717/peerj-cs.1320 (PMC10280438; doi:10.7717/peerj-cs.1320)
Supplement: Supplemental Information 5 [file peerj-cs-09-1320-s005.h]

#ifndef _CACHE_COACS___
#define _CACHE_COACS___

//Define Cache
enum coacsAddStatus{
	CFULL = -1,	 // cache full
	CADDOK = -2, // query added ok
	CEXIST = -3	 // Cache already exists
};

struct CacheEntry {
	int query;				// The query ID
	int address;				// the QD with cache entry (coacs only)
	int nbreq; 				// Number of times requested for LRU 
	double LRT;				// time last requested
//	double TimeCached;	// time when Cached
//	char *Result;			// the query result
};

class CoacsCache{
public:

	CacheEntry *CacheTable;
	int Qcount, capacity;

	//* Constructor 
	CoacsCache () { CacheTable = NULL; 	}
	//* Destructor 
	~CoacsCache() { if (CacheTable != NULL) delete CacheTable; }

	void init (int numQueries)
	{
		CacheTable = new CacheEntry[numQueries];	//can store this many Qs
		Qcount = 0;								//no Qs stored yet
		capacity = numQueries;				//QD capacity is fixed
		//set all values to -1
		for (int i = 0; i < capacity; i++)
		{
			CacheTable[i].query = -1;
			CacheTable[i].address = -1;
			CacheTable[i].nbreq = -1;
			CacheTable[i].LRT = -1;
		}
	}
	// Function that adds a query
	coacsAddStatus addQ(int Q, int address)
	{
		int i = findIndex(Q);
		if( i >= 0)
		{
			updateQ(Q, address);
			return CEXIST;
		}
		//if full return -1
		if (Qcount == capacity)
			return CFULL;
		//otherwise add the query
		CacheTable[Qcount].query = Q;
		CacheTable[Qcount].address = address;
		CacheTable[Qcount].nbreq = 1;
		CacheTable[Qcount].LRT = Scheduler::instance().clock();
		Qcount ++;
		return CADDOK;
	}
	
	int findIndex(int Q)
	{
		for (int i = 0; i < Qcount; i++)
			if( CacheTable[i].query == Q)
				return i;
		return -1;
	}

	// Function that gets a query, returns -1 if not found otherwise returns the address.
	int findQ(int Q)
	{
		int i = findIndex(Q);
		if( i >= 0)
		{
			CacheTable[i].nbreq++; 				// Number of times requested for LRU 
			CacheTable[i].LRT = Scheduler::instance().clock();	// time last requested
			return CacheTable[i].address ;
		}
		return -1;
	}
	
	int deleteQ(int Q)
	{	
		int i = findIndex(Q);
		if( i >= 0)
		{
			Qcount--;
			CopyEntry(Qcount, i);
			ResetEntry(Qcount);
			return 1;
		}
		return -1;// Not found
	}

	void updateQ(int Q, int NewAddr)
	{
		int i = findIndex(Q);
		if( i >= 0)
		{
			CacheTable[i].address = NewAddr;
			CacheTable[i].nbreq = 1;
			CacheTable[i].LRT = Scheduler::instance().clock();
		}
	}
	
	void replaceQ(int idx, int Q, int address)
	{
		CacheTable[idx].query = Q;
		CacheTable[idx].address = address;	
		CacheTable[idx].nbreq = 1;	
		CacheTable[idx].LRT = Scheduler::instance().clock();
	}

	void CopyEntry(int src, int dst)
	{
		CacheTable[dst].query = CacheTable[src].query;
		CacheTable[dst].address = CacheTable[src].address;
		CacheTable[dst].nbreq = CacheTable[src].nbreq;
		CacheTable[dst].LRT = CacheTable[src].LRT;	
	}
	void ResetEntry(int idx)
	{
		CacheTable[idx].query = -1;
		CacheTable[idx].address = -1;
		CacheTable[idx].nbreq = -1;
		CacheTable[idx].LRT = -1;
	}

	int GetUnref()
	{	
		//CNs only: If there is any unreferenced entries replace first
		for (int i = 1; i < Qcount; i++)
			if( CacheTable[i].address < 0)
				return i;	
		return -1;	
	}
	
	int GetLRU()
	{	
		int LRUidx =-1;
		//Find minimum # of requests
		int minreq = CacheTable[0].nbreq; 
		for (int i = 1; i < Qcount; i++)
			if( CacheTable[i].nbreq < minreq)
				minreq = CacheTable[i].nbreq ;
		//printf("LRU :minreq %i  \n", minreq);		
	 	//list queries with min # of requests only
		int Choices[Qcount];
		int numChoices = 0;
		for (int i = 0; i < Qcount; i++)
			if (CacheTable[i].nbreq == minreq ) //&& CacheTable[i].address > 0) //Only entries with addresses
				Choices[numChoices++] = i;
		//printf("LRU :numChoices %i  \n", numChoices);		
		
		//Find minimum LRT for queries with minimum # of requests
		double minLRT = CacheTable[Choices[0]].LRT; 
		for (int i = 1; i < numChoices; i++)
			if( CacheTable[Choices[i]].LRT < minLRT )
				minLRT = CacheTable[Choices[i]].LRT ;
		//printf("LRU : minLRT %f \n",minLRT);
		//Find the index of the first LRU query with minimum # of requests
		for (int i = 0; i < numChoices; i++)
			if( CacheTable[Choices[i]].LRT == minLRT )
			{
				LRUidx = Choices[i] ;
				break; 
			}
			if(LRUidx ==-1) printf("LRU Error:numChoices %i minLRT %f \n",numChoices, minLRT);
			
		//Return the first qualifying entry
		return LRUidx;
	}


};
#endif
