# Supplementary material for: Collaborative caching discovery management in mobile ad hoc networks environments
Source: PeerJ Comput Sci. 2023 Apr 17;9:e1320. doi: 10.7717/peerj-cs.1320 (PMC10280438; doi:10.7717/peerj-cs.1320)
Supplement: Supplemental Information 6 [file peerj-cs-09-1320-s006.cc]

void coacsAgent::becomeQD() 
{
	type = QDNODE;
	QDcache.init(capQD);
	if(QDcount == 0)	
		QDs = new int [1]; //Im the first QD
	QDs[QDcount] = here_.addr_; 
 	myQDindex = QDcount++;	
	QDAPsent = false; //reset flag
	LastAssignedQD = true; //set flag
 	sendCIP(IP_BROADCAST);
fprintf(actionfile,"Qd_fun:becomeQD\n");
fprintf(actionfile,"My address is :%i\n",Myaddr());
fprintf(actionfile,"****************************************************************\n");
}

void coacsAgent::NQDCalc() 
{

	//probeDSDV();//Discover numNodes from DSDV 	
	//while (numNodes == 0) { printf("numNodes ==0");}
	printf("\t*****numNodes == %i\n",numNodes );
	Ropt = (double) capCN*numNodes/numQ ;
	if ( Ropt > 1 ) Ropt = 1;
	printf ("Ropt is set to %f\n",Ropt);
	//***calculate NQD
	NQDmax = getNQDmax(Ropt, XY, R); 
	printf ("Max # of QDs is set to %i\n",NQDmax);
	NQDload = getNQDload(Ropt);//5;//atoi(argv[8]);//
	printf ("NQDload is set to %i\n",NQDload);
	if( NQDuser != 0) 
	{
		NQDopt = NQDuser;
		NQDmax = NQDuser;
		printf ("Number of QDs is set by THE USER to %i\n",NQDuser);
	}
	else
	{
		NQDopt = NQDload;
		if(NQDmax < NQDload) NQDopt = NQDmax;
		printf ("Number of QDs (NQDopt) is set to %i\n",NQDopt);
	}
	capQD = (int) (Ropt*numQ/NQDopt);
	printf ("QD capacity is set to %i queries\n",capQD);
	//StartRhit = getStartRhit(NQDload, XY, R);
	//printf ("StartRhit is set to %f\n",StartRhit);
fprintf(actionfile,"Qd_fun:NQDCalc\n");
fprintf(actionfile,"My address is :%i\n",Myaddr());
fprintf(actionfile,"****************************************************************\n");
}
void coacsAgent::initiateCoacs() 
{
	fprintf(actionfile,"Qd_fun:initiateCoacs\n");
	fprintf(actionfile,"My address is :%i\n",Myaddr());
	
	Packet* pkt = allocpkt(CONTSIZE);
	hdr_coacs* ph = hdr_coacs::access(pkt);
	hdr_ip* iph = hdr_ip::access(pkt);
	
	//***calculate NQD
	QDcount = NQDopt;
	//set QD IDs array
	QDs = new int [QDcount];
   ph->QDlist = new int [QDcount];
   ph->checked = new int [QDcount];
	for (int i = 0; i < QDcount; i++)
	{
		QDs[i] = i+1; //Should change if election implemented
		ph->QDlist[i] = QDs[i];
		ph->checked[i] = 0;
   	}
	ph->QDcount = QDcount;
	ph->pType = COACSQDA;
	
	//become QD
 	myQDindex = 0;	
	type = QDNODE;
	QDcache.init(capQD);
	if (QDcount == 1) return; //No QDs to inform
	//***Inform QDs
	//set my index to checked in the array.
	ph->checked[myQDindex] = 1;
	//printf("QDcount %i ---*** \n",QDcount);
	fprintf(actionfile,"QDcount %i ---*** \n",QDcount);
	fprintf(actionfile,"****************************************************************\n");
	sendByMDPF(ph);

	Packet::free(pkt);


}

void coacsAgent::sendCIP(int destination)
{
fprintf(actionfile,"Qd_fun:sendCIP\n");
fprintf(actionfile,"My address is :%i\n",Myaddr());
fprintf(actionfile,"destination is :%i\n",destination);


	Packet* pkt = allocpkt(CONTSIZE);
	hdr_ip* iph = HDR_IP(pkt);
	hdr_coacs* ph = hdr_coacs::access(pkt);
	
	//set QD IDs array
        ph->checked = new int [QDcount];
        ph->QDlist = new int [QDcount];
	for (int i = 0; i < QDcount; i++)
		ph->QDlist[i] = QDs[i];
        ph->QDcount = QDcount;

	ph->src = Myaddr();		// store my address
	ph->seq = ++CIPseqQD;
	CIPsrc = Myaddr(); //So I do not forward Bcast again
	
	ph->pType = COACSCIP;	//Coacs info packet
	ph->doDSDV = 0 ;	
	iph->daddr() = destination;  // Myaddr(); //
	iph->dport() = iph->sport(); // ROUTER_PORT; //
	send(pkt, (Handler*) 0);
	CountPacket(COACSCIP);
//	sendPacket(ph, COACSCIP, CONTSIZE ,0, destination);	


fprintf(actionfile,"****************************************************************\n");
}

void coacsAgent::ReceiveCIP(hdr_coacs* hdr, hdr_ip* hdrip)
{	//*********
fprintf(actionfile,"Qd_fun:ReceiveCIP\n");
fprintf(actionfile,"My address is :%i\n",Myaddr());

	
	//If this is first time recieved forward broadcast CIP & save info
	if( hdr->src != CIPsrc ) //&& hdr->seq != CIPseq //Check later 
	{
		printf("\t\t********%i ReceiveCIP from %i seq %i, QD %i\n",Myaddr(),hdrip->saddr(), hdr->seq, hdr->src);
		fprintf(actionfile,"\t\t********%i ReceiveCIP from %i seq %i, QD %i\n",Myaddr(),hdrip->saddr(), hdr->seq, hdr->src);
	coacsGO =true;//Comment this for START
		if(type == QDNODE)
		{ 
			QDAPsent = false; //reset flag
			LastAssignedQD = false; //set flag
		}

		//Save values
		QDcount = hdr->QDcount;
		QDs = new int [QDcount];
		for (int i = 0; i < QDcount; i++)
			QDs[i] = hdr->QDlist[i];
		CIPsrc = hdr->src;
		CIPseq = hdr->seq;
		//Forward CIP
		sendPacket(hdr, COACSCIP, CONTSIZE ,0, IP_BROADCAST);	//sendCIP(IP_BROADCAST);
	}
fprintf(actionfile,"****************************************************************\n");
}

int coacsAgent::findNewQD()
{	
fprintf(actionfile,"Qd_fun:findNewQD\n");
fprintf(actionfile,"My address is :%i\n",Myaddr());
fprintf(actionfile,"Number of QD is= %i\n",QDcount);

	//Pick node with next ID in order //For later check node scores to Pick
	int max= 0;
	for (int i = 0; i < QDcount; i++)
	{
		if(QDs[i] > max) max = QDs[i];
		fprintf(actionfile,"QD:%i with index:%i\n",i,QDs[i]);
	}
	if(max == 0) printf("Error: findNewQD");
	return ++max;
fprintf(actionfile,"****************************************************************\n");
}


void coacsAgent::ReceiveQDAP(hdr_coacs* hdr, hdr_ip* hdrip)
{
fprintf(actionfile,"Qd_fun:ReceiveQDAP\n");
fprintf(actionfile,"My address is :%i and time is: %i\n",Myaddr(),now());
fprintf(actionfile,"At time:\t %f \tQD\t %i\t Assigned\n",now(), Myaddr());
fprintf(actionfile,"****************************************************************\n");
	fprintf(TraceFile,"At time:\t %f \tQD\t %i\t Assigned\n",now(), Myaddr());

	printf("******************%i ReceiveQDAP from QD %i\n",Myaddr(),hdrip->saddr());
	if (QDcount==0 || !coacsGO) //NEW
	{	//become QD
		type = QDNODE;
		QDcache.init(capQD);
		//Save values 
		QDcount = hdr->QDcount;
		QDs = new int [QDcount];
		for (int i = 0; i < QDcount; i++)
		{
			QDs[i] = hdr->QDlist[i];
			if (QDs[i] == Myaddr() ) myQDindex = i;
		}
		//set my index to checked in the array.
		hdr->checked[myQDindex] = 1;
		//find out if all QDs have been checked yet
		bool allchecked = true;
		for (int j = 0; j < QDcount; j++)
			if (hdr->checked[j] == 0)
			{
				allchecked = false; 
				break;
			}
		if (allchecked == 0 ) //Not all QD are checked Forward to nearest unchecked QD
			sendByMDPF(hdr);
		else//***Inform Network
 			sendCIP(IP_BROADCAST);
			
		return; 
	}
	if(type == QDNODE)
	{
		printf("Node %i ReceiveQDAP and is already QD\n",Myaddr());
	//	fprintf(actionfile,"Node %i ReceiveQDAP and is already QD\n",Myaddr());  
		sendCIP(hdrip->saddr());
	}
	else
		becomeQD();
		
	//Add pending cache and send Ack
	if (QDcache.addQ(hdr->req, hdr->src) == CADDOK)
		sendPacket(hdr, CADDACK, REQSIZE, hdr->req, hdr->src);
	else //Should never reach here
		printf("ERROR: NEW QD(%i) cannot Add Request: %i for CN: %i\n",Myaddr(),hdr->req,hdr->src);

}

void coacsAgent::sendCRhit()
{
fprintf(actionfile,"Qd_fun:sendCRhit\n");
fprintf(actionfile,"My address is :%i and time is %i\n",Myaddr(),now());
	Packet* pkt = allocpkt(CONTSIZE);
	hdr_ip* iph = HDR_IP(pkt);
	hdr_coacs* ph = hdr_coacs::access(pkt);
	
	//set QD IDs array
   ph->checked = new int [QDcount];
   ph->QDlist = new int [QDcount];
	for (int i = 0; i < QDcount; i++)
		{
			ph->QDlist[i] = QDs[i];
			ph->checked[i] = 0;
		}      
   ph->QDcount = QDcount;
	//set my index to checked in the array.
	ph->checked[myQDindex] = 1;
	ph->pType = COACSRHIT;	
	ph->nqc = QDcache.Qcount;	
	sendByMDPF(ph); 
fprintf(actionfile,"****************************************************************\n");

}
void coacsAgent::ReceiveCRhit(hdr_coacs* hdr, hdr_ip* hdrip)
{
	fprintf(actionfile,"Qd_fun:ReceiveCRhit\n");
	fprintf(actionfile,"My address is :%i and time is %i\n",Myaddr(),now());

	printf(" **** %i receive COACSRHIT nqc :%i\n", Myaddr(), hdr->nqc );
	//set my index to checked in the array.
	hdr->checked[myQDindex] = 1;
	
	//find out if all QDs have been checked yet
	bool allchecked = true;
	for (int j = 0; j < QDcount; j++)
		if (hdr->checked[j] == 0)
		{
			allchecked = false; 
			break;
		}
	hdr->nqc = hdr->nqc + QDcache.Qcount;
	if (allchecked == 0 ) //Not all QD are checked Forward request to nearest unchecked QD
		sendByMDPF(hdr); 
	else //Check Rhit if Ok send START
	{	
		Ract = (double)(hdr->nqc)/numQ;
		printf("Ract is now %f and StartRhit %f \n",Ract, StartRhit);
		if(Ract >= 0.25) //StartRhit
		{
			hdr->src = Myaddr();		// store my address
			sendPacket(hdr, COACSTART, CONTSIZE, 0, IP_BROADCAST);
			coacsGO = true;
		}
	}
fprintf(actionfile,"****************************************************************\n");
}	


/*
void coacsAgent::sendQDAP(hdr_coacs* hdr)
{ //???
	//send by MDPF to inform QDs of NEW QDAP or Multicast to QDs
//	for (int i = 0; i < QDcount -1 ; i++)
//		if(QDs[i] != Myaddr()) sendPacket(hdr, COACSQDA, CONTSIZE, 0, QDs[i]); 
	sendPacket(hdr, COACSQDA, CONTSIZE, hdr->req, findNewQD());
	QDAPsent = true; //set flag
}
*/
/* //Raji: Obsolete code
void coacsAgent::ReceiveQDAP(hdr_coacs* hdr, hdr_ip* hdrip)
{
	printf("******************%i ReceiveQDAP from QD %i\n",Myaddr(),hdrip->saddr());
	if(type == QDNODE)
	{
		printf("ERROR: %i ReceiveQDAP and is already QD\n",Myaddr()); 
		//QDAPsent = true; //set flag
		//find out if all QDs have been checked yet
		bool allchecked = true;
		for (int j = 0; j < hdr->QDcount; j++)
		if (hdr->checked[j] == 0)
		{
			allchecked = false; 
			break;
		}
		if (allchecked )// if all QDs have been checked Forward QDAP to New QD
			sendPacket(hdr, COACSQDA, CONTSIZE, hdr->req, findNewQD());
		else // else not all QDs checked yet: Forward QDAP to the Nearest QD
			sendQDAP(hdr);
	}
}

void coacsAgent::sendQDAP(hdr_coacs* hdr)
{ //???
	//send by MDPF to inform QDs of NEW QDAP
	QDAPsent = true; //set flag
	
	Packet* pkt = allocpkt(CONTSIZE);
	hdr_ip* iph = HDR_IP(pkt);
	hdr_coacs* ph = hdr_coacs::access(pkt);
	
	copyHeader(ph, hdr);//IF DEL or ACK no need??
	//set QD IDs array
   ph->checked = new int [QDcount];
   ph->QDlist = new int [QDcount];
	for (int i = 0; i < QDcount; i++)
	{
		ph->QDlist[i] = QDs[i];
		ph->checked[i] = 0;
   }
 	//set my index to checked in the array.
	ph->checked[myQDindex] = 1;
	ph->QDcount = QDcount;

	ph->pType = COACSQDA;	//QD assign packet
	ph->doDSDV = 1 ;	
	iph->daddr() =  Myaddr(); 
	iph->dport() =  ROUTER_PORT; 
	send(pkt, (Handler*) 0);

}
*/
