# Supplementary material for: Collaborative caching discovery management in mobile ad hoc networks environments
Source: PeerJ Comput Sci. 2023 Apr 17;9:e1320. doi: 10.7717/peerj-cs.1320 (PMC10280438; doi:10.7717/peerj-cs.1320)
Supplement: Supplemental Information 7 [file peerj-cs-09-1320-s007.cc]

void coacsAgent::sendPacket(hdr_coacs* hdr, CoacsPacket ptype, int psize ,int req, int destination)
{
	CountPacket(ptype);
	//fprintf(TraceFile,"Node %i sendPacket: %i to node: %i\n",Myaddr(),ptype,destination);
	//printf("Node %i sendPacket %i to node %i\n",Myaddr(),ptype,destination);
   Packet* pkt = allocpkt(psize);
   hdr_ip* iph = HDR_IP(pkt);
   hdr_coacs* ph = hdr_coacs::access(pkt);

	copyHeader(ph, hdr);//IF DEL or ACK no need??
  	
   iph->daddr() = destination;	
   iph->dport() = iph->sport();
   //Populate coacs header
   ph->pType = ptype;
   ph->req = req;					// the request
   ph->doDSDV = 0;				//No DSDV required
   ph->timestamp = now();
   fprintf(actionfile,"utility_func:sendPacket\n");
   fprintf(actionfile,"My Address= %i and type=%i \n",Myaddr(),type);
   fprintf(actionfile,"From %i to %i\n",ph->src,destination);
   fprintf(actionfile,"*************************************************************\n");
   send(pkt, (Handler*) 0);
}

void coacsAgent::sendByMDPF(hdr_coacs* hdr)
{
fprintf(actionfile,"Utility: sendByMDPF\n");
fprintf(actionfile,"My address:%i   my type:%i\n",Myaddr(),type);
fprintf(actionfile,"sends request to DSDV layer to find nearest QD\n");
fprintf(actionfile,"*************************************************************\n");	
	CountPacket(hdr->pType);
	// sends request to DSDV layer to find nearest QD
	Packet* pktret = allocpkt(REQSIZE);
	hdr_coacs* ph = hdr_coacs::access(pktret);
	hdr_ip* iph = hdr_ip::access(pktret);
	copyHeader(ph, hdr);// copy header data
	iph->daddr() = Myaddr();	
        iph->dport() = ROUTER_PORT;
  	ph->doDSDV = 1;	
	send(pktret, (Handler*) 0);
}

void coacsAgent::probeDSDV()
{	//Discover numNodes from DSDV 	
fprintf(actionfile,"Utility: probeDSDV\n");
fprintf(actionfile,"My address:%i   my type:%i\n",Myaddr(),type);
fprintf(actionfile,"Discover numNodes from DSDV \n");
fprintf(actionfile,"*************************************************************\n");


	Packet* pktret = allocpkt(REQSIZE);
	hdr_coacs* ph = hdr_coacs::access(pktret);
	hdr_ip* iph = hdr_ip::access(pktret);
	iph->daddr() = Myaddr();	
        iph->dport() = ROUTER_PORT;
	ph->pType = RTPROBE;
  	ph->doDSDV = 2;	
	send(pktret, (Handler*) 0);
}

#include "coacs.h"

void coacsAgent::CountPacket(CoacsPacket ptype)
{    
	switch(ptype)
	  {
		case HELLO:
			NumHELLO++;
			break;
		case COACSCIP:
			NumCOACSCIP++;
			//printf("\t\t NumCOACSCIP %i DNumCOACSCIP %i \n", NumCOACSCIP, DNumCOACSCIP);
			break;
		case COACSREQ:
			NumCOACSREQ++;
			break;
		case COACSFWD:
			NumCOACSFWD++;
			break;
		case COACSREP:
			NumCOACSREP++;
			break;
		case COACSADD:
			NumCOACSADD++;
			break;
		case CADDACK:
			NumCADDACK++;
			break;
		case COACSDEL:
			NumCOACSDEL++;
			break;
		case COACSQDA:
			NumCOACSQDA++;
			break;
		case COACSCNDP:
			NumCOACSCNDP++;
			break;
		case COACSRHIT:
			break;
		case COACSTART:
			break;
		case RTPROBE:
			break;
		default:
			printf("\t\t ERROR, %d Undefined PType \n");
			break;
	  }
} 

void coacsAgent::dumpPacketCount()
{
	printf("Dumping Packet Count to PcountFile.txt\n");
	fprintf(PcountFile,"NumHELLO\t %i\n", NumHELLO);	
	fprintf(PcountFile,"NumCOACSCIP\t %i\n", NumCOACSCIP);	
	fprintf(PcountFile,"NumCOACSREQ\t %i\n", NumCOACSREQ);	
	fprintf(PcountFile,"NumCOACSFWD\t %i\n", NumCOACSFWD);	
	fprintf(PcountFile,"NumCOACSREP\t %i\n", NumCOACSREP);	
	fprintf(PcountFile,"NumCOACSADD\t %i\n", NumCOACSADD);	
	fprintf(PcountFile,"NumCADDACK\t %i\n", NumCADDACK);	
	fprintf(PcountFile,"NumCOACSDEL\t %i\n", NumCOACSDEL);	
	fprintf(PcountFile,"NumCOACSQDA\t %i\n", NumCOACSQDA);	
	fprintf(PcountFile,"NumCOACSCNDP\t %i\n", NumCOACSCNDP);	
	fprintf(PcountFile,"requestsSent\t %i\n", CrequestsSent);	
	fprintf(PcountFile,"requests_replied\t %i\n", Crequests_replied);	
	fprintf(PcountFile,"requests_pending\t %i\n", Crequests_pending);	
}
void coacsAgent::copyHeader(hdr_coacs* a, hdr_coacs* b)
{
	// copy header data
	a->seq = b->seq;
	a->src = b->src;
	a->req = b->req;
	a->hops = b->hops;
	a->timestamp = b->timestamp;
	a->pType = b->pType;
	a->QDcount = b->QDcount;	
	a->doDSDV = b->doDSDV;
	a->nqc = b->nqc;
	
   a->QDlist = new int [b->QDcount];
   a->checked = new int [b->QDcount];
	for (int i = 0; i < b->QDcount; i++)
	{
		a->QDlist[i] = b->QDlist[i];
		a->checked[i] = b->checked[i];
	}
}

//Math functions*******************************
double ExpH(int n, double a, double r)
{
	//This is the expected number of hops within the 
	//QD system given n possible QDs to forward to using MDPF.
	double a3, a4, a5, y, z;
	double pi = 3.141592653;
	//double a = 1.000 ;       //dimension of the geographical area
	//double r = 0.100;        //WiFi Transmission range, IEEE
	a3= (pi*(2*pow(r,3) - 3*pow(r,2)))/(3*pow(a,2));
	a4= (8*pow(r,3) - 6*pow(r,4))/(3*pow(a,3));
	a5= (4*pow(r,5) - 5*pow(r,4))/(10*pow(a,4));

	if (n==1)
	{
		y= 0.521*a/r;     //Initial Condition
		return y;
	}
	else
	{
		z= ExpH(n-1,a,r);
		y= z + a3*pow(z,3) + a4*pow(z,4) + a5*pow(z,5);
	}
	return y;
}

 
double EqdLast(int n, double a, double r)
{	//This is H[QDlast]: the expected number of hops within the 
	//QD system given n possible QDs to reach the last QD.
	double z=0;
	for(int i=1; i<=n; i++)
	    z= z + ExpH(i,a,r);
   return z;
}

double EqdData(int n, double a, double r)
{	//This is E[HqdData]: the expected number of hops within the 
	//QD system given n possible QDs to reach the QD containing the data.
	double z=0;
	for(int i=1; i<=n; i++)
		for(int j=n+1-i; j<=n; j++)
	        z= z+ ExpH(j,a,r);
	return z/n;
}

int coacsAgent::getNQDmax(double Rh, double a, double r)
{	//This function uses the delay constraint, to
	//compute  NQDmax as a function of the hit ratio.
	int Tr = 8;
	int y, Nqd;
	double constraint;
   for(Nqd=1; Nqd<= 55; Nqd++)             //maximum possible number of QDs in COACS
   {
		constraint = EqdData(Nqd,a,r) + (1/Rh - 1)* EqdLast(Nqd,a,r) - 0.4884*a/r - 2*Tr ;
		if(constraint >= 0) break;
	}
   if (Nqd==55)
		y = Nqd;
	else
		y=Nqd-1;            //(the max NQDmax is 55. So 56 will restate NQDmax(1.0) to 55 instead of 54)
	return y;
}

int coacsAgent::getNQDload(double Rh)
{	//This function uses the Load equation to compute NQD as a function of the hit ratio.
	return (int) round(sqrt(Rh/(2*0.01)));
}
double coacsAgent::getStartRhit(int Nqd, double a, double r)
{	//This function uses the delay constraint, to
	//compute Starting Rhit as a function of NQD.
	int Tr = 8;
	int y ;
	double Rh, EQDlast;
	EQDlast = EqdLast(Nqd,a,r);
	Rh =	 EQDlast/ (EQDlast - EqdData(Nqd,a,r) + 0.4884*a/r + 2*Tr);
	return Rh;
}


/*
double constraint(int n, double Rh, double a, double r)
{	//This is the inequality delay constraint
	int Tr =  8 ;          //Tout/Tin Ratio
	double y = EqdData(n,a,r) + (1/Rh - 1)* EqdLast(n,a,r) - 0.4884*a/r  - 2*Tr ;
	return y;
}
*/
