# Supplementary material for: Collaborative caching discovery management in mobile ad hoc networks environments
Source: PeerJ Comput Sci. 2023 Apr 17;9:e1320. doi: 10.7717/peerj-cs.1320 (PMC10280438; doi:10.7717/peerj-cs.1320)
Supplement: Supplemental Information 8 [file peerj-cs-09-1320-s008.cc]

 /*
 * Code for a Cooperative Adhoc Caching Scheme (Coacs) Agent Class 
 *     for the ns network simulator
 * Author: Raji Zeitouny (ragiz@yahoo.com), March 2006
 */

#include "random.h"
#include "time.h"
//#include "zipf.cc"
#include "coacs.h"
#include "qd_func.cc"
#include "data_func.cc" 
#include "utility_func.cc"
#include "cluster.cc"

int hdr_coacs::offset_;
static class coacsHeaderClass : public PacketHeaderClass {
public:
	coacsHeaderClass() : PacketHeaderClass("PacketHeader/coacs", 
					      sizeof(hdr_coacs)) {
		bind_offset(&hdr_coacs::offset_);
	}
} class_coacshdr;


static class coacsClass : public TclClass {
public:
	coacsClass() : TclClass("Agent/coacs") {}
	TclObject* create(int, const char*const*) {
		return (new coacsAgent());
	}
} class_coacs;


coacsAgent::coacsAgent() : Agent(PT_COACS)//, myHelloTimer(this), chTimer(this), joinTimer(this)
{									/*type(0), seq(0), CIPseq(-1), CIPsrc(-1),	*/ 
	bind("packetSize_", &size_);
	QDcount = 0;
	coacsGO = false;
	CRhitSent = false;
//*********************************************************************************
//****************Mohammed Update**************************************************
//*********************************************************************************
	printf("Start creating NDP arraty\n");	
	float rNDP=rand();
	printf("The random value is %f\n",rNDP);
	printf(" The number of queries is %i\n",numQ);
	printf("random*numQ=%f\n",rNDP*numQ);
	NDP=(int)(uniform()*numQ);  //random number of high priority queury
//	NDP=int_uniform(0,numQ);	
	printf("NDP value is %i\n",NDP);
	DP=new int [NDP];	//
	printf("Array Created\n");
	for (int i=0;i<NDP;i++)
	DP[i]=(int)(rand()*numQ);// Select high priority randomly
	printf("Array is full\n");

//**************Create neighbors array and initialize it to all -1 which means no neighbors in the begining
	printf("coacs.cc: coacsAgent() : 1\n");
	maxnodes=200;
printf("coacs.cc: coacsAgent() : 2\n");

	neighbors=new int[maxnodes];
	neighbors_NDP=new int[NDP];   // Check the value of NDP
	neighbors_p=new int*[maxnodes];
	for (int i=0;i<maxnodes;i++)
		neighbors_p[i]=new int[NDP];

printf("coacs.cc: coacsAgent() : 3\n");
	for (int i=0;i<maxnodes;i++)
	  neighbors[i]=-1;
printf("coacs.cc: coacsAgent() : 4\n");
//************* Send hello  to all to create the array******************

//*********************************************************************************
}

int coacsAgent::command(int argc, const char*const* argv)
{
  if (argc == 2) {
  /*  if (strcmp(argv[1], "send") == 0) {
		sendCacheRequest();// sends a Data request Packet
      return (TCL_OK);
    }
    else */ 
//************************** Mohammed Update *********************************
//****************************************************************************
 if (strcmp(argv[1], "sendHello") == 0) {
			send_HELLO_Message(IP_BROADCAST);
      return (TCL_OK);
    }
//***************************************************************************
else if (strcmp(argv[1], "sendCIP") == 0) {
		sendCIP(IP_BROADCAST);
      return (TCL_OK);
    }
    else if (strcmp(argv[1], "sendCRhit") == 0) {
		sendCRhit();//NEW: to check Ract for START 
      return (TCL_OK);
    }
    else if (strcmp(argv[1], "probeDSDV") == 0) {
		probeDSDV();//Discovers numNodes from DSDV 
      return (TCL_OK);
    }
    else if (strcmp(argv[1], "dumpPacketCount") == 0) {
		dumpPacketCount();
      return (TCL_OK);
    }
	 else if (strcmp(argv[1], "stop") == 0) {
		started = 0;
		printf("\n\t\t### Stopping node %d ###\n\n", here_.addr_);
      return (TCL_OK);
    }
	 else if (strcmp(argv[1], "QDsAtOnce") == 0)
    { 
		NQDCalc();
		if (type == QDNODE) initiateCoacs(); 
     	return (TCL_OK);
    }
	 else if (strcmp(argv[1], "oneQDthenAdd") == 0)
    { 
		NQDCalc();
		if (type == QDNODE)  becomeQD();
     	return (TCL_OK);
    }
  }
  if (argc == 3)
  {
	 if (strcmp(argv[1], "setType") == 0)
    { // set the type of a node
      type = atoi(argv[2]);
      //if (type == QDNODE) initiateCoacs(); // becomeQD(); //
      if (type != DBNODE)
      	CNcache.init(capCN);
     	return (TCL_OK);
    }
	 if (strcmp(argv[1], "setNumQDs") == 0)
    {
		NQDuser = atoi(argv[2]);
		printf ("NQDuser is set to %i \n",NQDuser);
     	return (TCL_OK);
    }

    // set the address of the DB node
    else if (strcmp(argv[1], "setDB") == 0)
    {
      DB = atoi(argv[2]);
      return (TCL_OK);
    }
    // set the seed for randomization
    else if (strcmp(argv[1], "setSeed") == 0)
    {
      srand(atoi(argv[2]));
      return (TCL_OK);
    }
  }
  if (argc == 4)
  {
      if (strcmp(argv[1], "send") == 0) {
			sendCacheRequest(atof(argv[2]),atof(argv[3]));
      return (TCL_OK);
    }

  }
  if (argc == 9) {
    // Set System Parameters
    if (strcmp(argv[1], "setParam") == 0) {
      LogFile = fopen(argv[2],"w");
		fprintf(LogFile,"Time\t ID\t Req\t Hop\t Sent\t Delay\t AvgDelay\t Hit\t LocalH\n");
		TraceFile = fopen("tracefile.txt","w");
		PcountFile = fopen("PcountFile.txt","w");
		actionfile = fopen("actionfile.txt","w");
		fprintf(actionfile,"Start\n");
                numQ = atoi(argv[3]);
 		printf ("Total number of queries is set to %i\n",numQ);

		XY = atof(argv[4]);	//a dimension of topography
		R = atof(argv[5]);	//r transmission radius

		capCN = atoi(argv[6]);//(int)(Kq*numQ); //30;//
  		printf ("CN capacity is set to %i queries\n",capCN);
		theta = atoi(argv[7]);
		numNodes= atoi(argv[8]);
//		Kc = atof(argv[6]);
//		printf ("Kc is set to %f\n",Kc);
//		Kq = atof(argv[7]);
//		printf ("Kq is set to %f\n",Kq);
//		capQD = atoi(argv[7]);//(int)((Kc - 1)*52.2*capCN); //Ks=52.2 
//		printf ("QD capacity is set to %i queries\n",capQD);

     		
		printf("coacs.cc: coacsAgent() : Agent(PT_COACS) send Hello message\n");
		fprintf(actionfile,"coacs.cc: coacsAgent() : Agent(PT_COACS) send Hello message\n");


	   return (TCL_OK);
    }
  }

  // If the command hasn't been processed by coacsAgent()::command,
  // call the command() function for the base class
  return (Agent::command(argc, argv));
} 
 
void coacsAgent::recv(Packet* pkt, Handler*)
{
	fprintf(actionfile,"coacs.cc:recv\n");
	fprintf(actionfile,"My address:%i\n",Myaddr());
	fprintf(actionfile,"type=%i\n",type);
	
	// Access the IP header for the received packet:
	hdr_ip* hdrip = hdr_ip::access(pkt);
	// Access the coacs header for the received packet:
	hdr_coacs* hdr = hdr_coacs::access(pkt);
	
	//increment number of hops
	if(hdrip->saddr() != here_.addr_ ) hdr->hops ++;

	if( hdr->hops > 64 )//32
		printf("WARNING: hops = %i: Node %i recv pt%i with iph->saddr %i\n",hdr->hops,Myaddr(),hdr->pType,hdrip->saddr());
	fprintf(actionfile,"Node %i COACS %i recv with iph->saddr %i \n", here_.addr_,hdr->pType, hdrip->saddr() );
     //   fprintf(actionfile,"Node %i COACS %i recv with iph->saddr %i \n", here_.addr_,hdr->pType, hdrip->saddr() );
	fprintf(actionfile,"*************************************************************************\n");
	// See what to do depending on packet type
    switch(hdr->pType)
	  {
		case HELLO:
		receive_HELLO_Message(hdr, hdrip);
		break;
		//Cache messages***********************
		case COACSREQ:
			if (type == QDNODE) 
				ReceiveCacheRequest(hdr, hdrip);
 			if (type == DBNODE) //Reply directly
 				//sendPacket(hdr, COACSREP, REPSIZE ,hdr->req, hdr->src);
				DB_Receive(hdr, hdrip);
			break;
		case COACSFWD:
			ReceiveCacheFWD(hdr, hdrip);
			break;
		case COACSREP:
			ReceiveCacheReply(hdr, hdrip);
			break;
		case COACSADD:
			if(type == QDNODE) ReceiveCacheAdd(hdr, hdrip);
			break;
		case CADDACK:
			CNcache.updateQ(hdr->req, hdrip->saddr());
			break;
		case COACSDEL:
			QDcache.deleteQ(hdr->req);
			break;
		case COACSQDA:
			ReceiveQDAP(hdr, hdrip);
			break;
		case COACSCIP: 
			ReceiveCIP(hdr, hdrip);
			break;
		case COACSRHIT:
//			ReceiveCRhit(hdr, hdrip);
			break;	
		case COACSTART:
	//		fprintf(actionfile,"******************%f: %i Receive COACSTART\n",now(),Myaddr());
			if( hdr->src != CIPsrc && !coacsGO) //&& hdr->seq != CIPseq //Check later 
			{
				coacsGO =true;
				sendPacket(hdr, COACSTART, CONTSIZE, 0, IP_BROADCAST);
				CIPsrc = hdr->src;
			}
			break;
		case RTPROBE:
			numNodes = hdr->req - 1 ; //minus the access point
			fprintf(actionfile,"******************%f: %i Receive numNodes = %i\n",now(),Myaddr(),numNodes);
			break;
		default:
			printf("\t\t ERROR, %d Received undefined PType %d from %d\n",here_.addr_,hdr->pType,hdrip->saddr());
			break;
	  }		
	// Discard Packet
	Packet::free(pkt);     
	
}
