# Supplementary material for: Collaborative caching discovery management in mobile ad hoc networks environments
Source: PeerJ Comput Sci. 2023 Apr 17;9:e1320. doi: 10.7717/peerj-cs.1320 (PMC10280438; doi:10.7717/peerj-cs.1320)
Supplement: Supplemental Information 9 [file peerj-cs-09-1320-s009.cc]

#include "zipf.cc"

void coacsAgent::DB_Receive(hdr_coacs* hdr, hdr_ip* hdrip)
{
	fprintf(actionfile,"Data_func:DB_Receive\n");
	fprintf(actionfile,"My address: %i  time %f\n",Myaddr(),now());
	
	//initialize new packet stuff
	Packet* pktret = allocpkt(REPSIZE);	
	hdr_coacs* hdrret = hdr_coacs::access(pktret);
	hdr_cmn* ch = HDR_CMN(pktret);
	hdr_ip* ipret = hdr_ip::access(pktret);
	copyHeader(hdrret, hdr);

	hdrret->pType = COACSREP; //Cache reply

	ipret->daddr() = hdr->src;
	ipret->dport() = hdrip->sport(); // was ipret->sport();
	ipret->saddr() = DB;		 // set source to DB
	ipret->sport() = hdrip->dport(); // reset the source port
	
	send(pktret, 0);
	//Only here
	NumCOACSREP++;
	fprintf(actionfile,"************************************************************\n");
}

void coacsAgent::sendCacheRequest(double X, double Y)
{	
	int req, oldreq, gridNo;
	fprintf(actionfile,"data_func:	sendCacheRequest agent=%i\n",  Myaddr()); 
	fprintf(actionfile,"My address=%i,  My type= %i\n",Myaddr(),type);
	fprintf(actionfile,"************************************************************\n");
	if( theta == 0 )//Requests follow a random Uniform distribution
		req = rand() % numQ;
	else 	//Requests follow a random Zipf-like distribution
		req = zipf(numQ, theta) ;
	//topography is divided into a grid on 25 squares of 200by200
	gridNo = (int)( (ceil(Y/200) - 1)*5 + ceil(X/200) );  
//	oldreq = req;
	req = (req + numQ%gridNo )% numQ;
//	printf("********Node %i X %f Y %f in grid no %i req %i oldreq %i \n", Myaddr(), X,Y,gridNo, req, oldreq);
	//req = (gridNo-1)*(numQ/25) + rand() % (numQ/25);

	//Check if I have it cached ,if yes then its a local hit, If not send
	if( CNcache.findIndex(req) > 0 ) 
	{
		fprintf(LogFile,"%f\t%i\t%i\t%i\t%f\t%f\t%f\t%i\t%i\n", now(), Myaddr(), req, 0, 0.0, 0.00025, Cavg_delay ,1,1);

		printf("%f\t%i\t%i\t%i\t%f\t%f\t%f\t%i\tlocal\n", now(), Myaddr(), req, 0, 0.0, 0.00025, Cavg_delay ,1);	
	}
	else
	{
     	fprintf(actionfile,"RN: %i, requesting: %i\n",Myaddr(), req);
      Packet* pkt = allocpkt(REQSIZE);
      hdr_ip* iph = HDR_IP(pkt);
      hdr_coacs* ph = hdr_coacs::access(pkt);
    
      //Populate coacs header
      ph->seq = seq++;				// the number of requests made by this guy
      ph->src = Myaddr();		// store my address
      ph->req = req;	
      ph->hops = 0;
      ph->timestamp = now();
      ph->pType = COACSREQ;
//*********************************************************************************
//****************Mohammed Update**************************************************
//*********************************************************************************
//*********** Detect if the request is high or low priority based on the node High priority 
// created in coacsAgent::coacsAgent() in file "coacs.cc"
int check=0;
for(int i=0;i<NDP;i++)
 if (DP[i]==req)
   {
     check=1;
     break;
    }
	if (check==1)
	      ph->Prio=HPrio;
	else
	      ph->Prio=LPrio;

//*********************************************************************************
//printf("Myaddr: %i QDcount: %i\n",Myaddr(), QDcount);
      //If no CIP was recieved yet send to DB
fprintf(actionfile,"The number of QD is =%i\n",QDcount);


if (ph->Prio==HPrio)                                  //Mohammed change: check if high priority
{
int found=0;
for (int i=0;(i<maxnodes)&&(found==0);i++)
	for(int j=0;(j<NDP)&&(found==0);j++)
		if (neighbors_p[i][j]==req)
         	{
			sendPacket(ph, COACSREQ, REQSIZE, req, neighbors[i]);
			found=1;
		}
if (found==0)
	sendPacket(ph, COACSREQ, REQSIZE, req, DB);		// if yes send DB
}
else							// else go with the normal procedure
{							// begin else
      if(QDcount == 0 || !coacsGO ) 
      	sendPacket(ph, COACSREQ, REQSIZE, req, DB );
		else
      {
		 	//printf("@@@@@@@@@@@@ (CIP received) %i Sending request to QDs \n",Myaddr());
		 	fprintf(actionfile,"@@@@Data:sendCacheRequest@@@@ (CIP received) %i Sending request to QDs \n",Myaddr());
			ph->QDcount = QDcount;
			ph->QDlist = new int [QDcount];
			ph->checked = new int [QDcount];
			//make all QDs unchecked
			for (int i = 0; i < QDcount; i++)
			{
				ph->QDlist[i] = QDs[i];
   	   			ph->checked[i] = 0;
			}      
			
 			if (type == QDNODE)
			{
				fprintf(actionfile,"data:sendCacheRequest ->Iam Query node, Check my QD cache \n");
				fprintf(actionfile,"********************************************\n");
		 		ReceiveCacheRequest(ph, iph);		//Check my QD cache 
			}

			else
			{
				fprintf(actionfile,"data:v ->I am not Query node but I have, send request to DSDV layer to find nearest QD\n");
				fprintf(actionfile,"********************************************\n");
				sendByMDPF(ph); // send request to DSDV layer to find nearest QD
			}

		}
}		// end else


 		Packet::free(pkt);

		//Monitor number of request sent
		CrequestsSent++; 
	}
}

void coacsAgent::ReceiveCacheReply(hdr_coacs* hdr, hdr_ip* hdrip)
{
fprintf(actionfile,"data_func:ReceiveCacheReply\n");
fprintf(actionfile,"My address:%i   my type  %i\n",Myaddr(),type);
  //if (type == QDNODE) printf("\t*###* QD: %i, Received Request: %i\n",Myaddr(),hdr->req);
  if (hdr->src == Myaddr())
  {
	//fprintf(TraceFile,"Node: %i. Received data Reply: %i\n",Myaddr(),hdr->req);
	fprintf(actionfile,"Node: %i. Received data Reply: %i\n",Myaddr(),hdr->req);
	//if it reached the DB, it wasnt a hit
	int hit = 1;
	//if cached from DB, do caching & send cache request to QDs.
	if (hdrip->saddr() == DB) // source is database
	{
		hit = 0;
		switch (CNcache.addQ(hdr->req, -1))
		{
		case CADDOK:
			//fprintf(TraceFile,"CN%i Added CNcache Request: %i src: %i\n",Myaddr(),hdr->req,hdr->src);
			fprintf(actionfile,"CN%i Added CNcache Request: %i src: %i\n",Myaddr(),hdr->req,hdr->src);
			break;
		case CFULL: //replace and inform QD about deleted entry
			int index, QDadd, query;
			index = CNcache.GetLRU();
			query = CNcache.CacheTable[index].query;
			QDadd = CNcache.CacheTable[index].address;
			//Send Entry deletion Packet to corresponding QD
			if(QDadd > 0) sendPacket(hdr, COACSDEL, CONTSIZE, query, QDadd );
			CNcache.replaceQ(index, hdr->req,  -1 );
			//printf("\t\t*###*  CN %i FULL. LRU performed!\n",Myaddr());
			fprintf(actionfile,"\t\t*###*  CN %i FULL. LRU performed!\n",Myaddr());
			break;
		default:
			break;
		}
      if(QDcount !=0 ) 
      	sendCacheAdd(hdr->req); //wait for ACK
	}

	cur_delay = now() - hdr->timestamp ;
	if(cur_delay > 1 )
		fprintf(TraceFile,"^^^^At %f \tCurrent delay exeeded usual: \t%f\n",now(),cur_delay);
	else
	{
	//Calcualte average delay 
	if (hit == 1) 
		Chits++;
	else
		Cmisses++;
		
	Crequests_replied++;
	CRhCount++;
	Crequests_pending = CrequestsSent - Crequests_replied;
	
	Ctot_delay += cur_delay;
	Cavg_delay = Ctot_delay/Crequests_replied ;
	
	if( CRhCount == 100)
	{
		CRhCount= 0;
		Chits= 0;
		Cmisses= 1;
	}
	CRhit = (double) Chits/(Chits+Cmisses);
	
	//Log into LogFile
	fprintf(LogFile,"%f\t%i\t%i\t%i\t%f\t%f\t%f\t%i\n", 
			now(), hdr->src, hdr->req, hdr->hops, hdr->timestamp, cur_delay, Cavg_delay ,hit);	
	printf("%f:\tn%i\tReplied:%i\tPending:%i\thits:%i\tMisses:%i\tavgdelay:%f\tRhit:%f\n", 
			now(), hdr->src, Crequests_replied, Crequests_pending, Chits, Cmisses, Cavg_delay, CRhit );
  }    
	}
fprintf(actionfile,"********************************************************************************\n");
}

void coacsAgent::sendCacheAdd(int query)
{
fprintf(actionfile,"data_func:sendCacheAdd\n");
fprintf(actionfile,"My address:%i   my type  %i\n",Myaddr(),type);
fprintf(actionfile,"Query no: %i\n",query);
fprintf(actionfile,"********************************************************************************\n");
		Packet* pkt = allocpkt(REQSIZE);
		hdr_ip* iph = HDR_IP(pkt);
		hdr_coacs* ph = hdr_coacs::access(pkt);
		
		//make all QDs unchecked
      ph->QDlist = new int [QDcount];
      ph->checked = new int [QDcount];
		for (int i = 0; i < QDcount; i++)
		{
			ph->QDlist[i] = QDs[i];
			ph->checked[i] = 0;
		}      
      ph->QDcount = QDcount;
		ph->pType = COACSADD;	//Cache add request
		ph->src = Myaddr();		// store my address
		ph->req = query;				// the query to be cached
		ph->timestamp = now();
		
 		if (type == QDNODE)
		{
	 		//Check if I can add to my QD cache 
      	iph->daddr() = Myaddr();	
      	iph->dport() = iph->dport();
	 		ReceiveCacheAdd(ph, iph);
		}
		else
			sendByMDPF(ph); // send request to DSDV layer to find nearest QD
			
	 	Packet::free(pkt);

}

void coacsAgent::ReceiveCacheAdd(hdr_coacs* hdr, hdr_ip* hdrip)
{
fprintf(actionfile,"data_fun:ReceiveCacheAdd  agent =%i   at time=%f\n",Myaddr(),now());
fprintf(actionfile,"My address:%i   my type  %i\n",Myaddr(),type);

	//fprintf(TraceFile,"QD(%i) ReceiveCacheAdd: %i from CN: %i\n",Myaddr(),hdr->req,hdr->src);
	fprintf(actionfile,"QD(%i) ReceiveCacheAdd: %i from CN: %i\n",Myaddr(),hdr->req,hdr->src);
fprintf(actionfile,"********************************************************************************\n");
	//if header QD list is outdated (sent before last QDAP) update the list 
	if(hdr->QDcount < QDcount) 
	{	printf("\t\t********%i ReceiveCacheAdd with old QDlist from %i. Updating QDlist\n",Myaddr(),hdrip->saddr());
		int tempCh[hdr->QDcount];
		for (int i = 0; i < hdr->QDcount; i++)
			tempCh[i] = hdr->checked[i];
		hdr->QDlist = new int [QDcount];
      hdr->checked = new int [QDcount];
      //Fill old values
		for (int i = 0; i < hdr->QDcount; i++)
		{
			hdr->QDlist[i] = QDs[i];
			hdr->checked[i] = tempCh[i];
		}
      //Fill new QDs values as not checked
  		for (int i = hdr->QDcount; i < QDcount; i++)
  		{
			hdr->QDlist[i] = QDs[i];
			hdr->checked[i] = 0;
		}
  		hdr->QDcount = QDcount;
		     
	}		

	//set my index to checked in the array.
	hdr->checked[myQDindex] = 1;
	
	//find out if all QDs have been checked yet
	bool allchecked = true;
	for (int j = 0; j < QDcount; j++)
		if (hdr->checked[j] == 0)
		{
			allchecked = false; 
			break;
		}
	
	switch (QDcache.addQ(hdr->req, hdr->src))
	{
		case CADDOK:
			if (hdr->src == Myaddr() )
				CNcache.updateQ(hdr->req, Myaddr());
			else
			{
				sendPacket(hdr, CADDACK, REQSIZE, hdr->req, hdr->src);
			//sendCacheACK(hdr->req, hdr->src);
			//fprintf(TraceFile,"QD(%i) Added Request: %i to CN: %i\n",Myaddr(),hdr->req,hdr->src);
				if (!coacsGO)//Estimate current Rhit and Send CRhit
				{
					Ract = (double)(QDcount*QDcache.Qcount)/numQ;
					if( Ract > StartRhit && !CRhitSent) 
					{
						sendCRhit();//NEW: to check Ract for START
						CRhitSent = true;
					}
				}
			}
			break;
		case CFULL:
			if (allchecked == 0 ) //Not all QD are checked Forward request to nearest unchecked QD
				sendByMDPF(hdr); //&& !LastAssignedQD && !QDAPsent
			else //Try to add new QD ???
				if (QDcount < NQDmax && !QDAPsent) //&& LastAssignedQD
				{
					sendPacket(hdr, COACSQDA, CONTSIZE, hdr->req, findNewQD());
					QDAPsent = true; //set flag
					printf("\t\t*###* Last QD %i QDAPsent!\n",Myaddr());
				//	sendQDAP(hdr);
				}
				else
				{	//Perform LRU
					printf("\t\t*###* Reached NQDmax & QDs FULL, Last QD %i perform LRU!\n",Myaddr());
					int index = QDcache.GetLRU();
					//sendCacheDEL(QDcache.CacheTable[index].query, QDcache.CacheTable[index].address);
					QDcache.replaceQ(index, hdr->req, hdr->src );
					if (hdr->src == Myaddr() )
						CNcache.updateQ(hdr->req, Myaddr());
					else
						sendPacket(hdr, CADDACK, REQSIZE, hdr->req, hdr->src);
				}
			break;
		case CEXIST:
			break;
		default:
			fprintf(TraceFile,"QD(%i) Error: Cache error while adding Query %i for %i!\n",Myaddr(), hdr->req, hdr->src);
			break;
	};    
fprintf(actionfile,"********************************************************************************\n");
}

void coacsAgent::ReceiveCacheRequest(hdr_coacs* hdr, hdr_ip* hdrip)
{
	fprintf(actionfile,"data_func:ReceiveCacheRequest\n agent=%i  type=%f\n", Myaddr(),type);


//	fprintf(TraceFile,"QD(%i) Recieved Request: %i from %i.\n",Myaddr(),hdr->req,hdr->src);
	fprintf(actionfile,"QD(%i) Recieved Request: %i from %i.\n",Myaddr(),hdr->req,hdr->src);
	fprintf(actionfile,"********************************************************************\n");
	//check to see if we have this Q
	int CNwdata = QDcache.findQ(hdr->req);
	if(CNwdata == Myaddr()) // if it's in my cache send reply
		sendPacket(hdr, COACSREP, REPSIZE ,hdr->req, hdr->src);
	else if (CNwdata > 0) // if query found Forward request to the CN with the data
		sendPacket(hdr, COACSFWD, REQSIZE ,hdr->req, CNwdata);
	else	// This QD does not have the entry cached
	{
		//set this node to checked in the array.
		hdr->checked[myQDindex] = 1;
		//find out if all QDs have been checked yet
		bool allchecked = true;
		for (int j = 0; j < QDcount; j++)
			if (hdr->checked[j] == 0)
			{
				allchecked = false; 
				break;
			}
		if (allchecked )// if all QDs have been checked Forward request to the DB
			sendPacket(hdr, COACSREQ, REQSIZE ,hdr->req, DB);
		else // else not all QDs checked yet: Forward request to the Nearest QD
			sendByMDPF(hdr);
	}

}

void coacsAgent::ReceiveCacheFWD(hdr_coacs* hdr, hdr_ip* hdrip)
{
	fprintf(actionfile,"data_func.cc:ReceiveCacheFWD\n");
	fprintf(actionfile,"agent=%i at time =%f\n",Myaddr(),now());

	//fprintf(TraceFile,"CN(%i) received CacheFWD: %i\n",Myaddr(),hdr->req);
	if(CNcache.findQ(hdr->req) < 0) 
	{
		printf("CN(%i) received CacheFWD from %i: %i(Miss) rerouting to DB\n",Myaddr(),hdrip->saddr(), hdr->req);
		fprintf(actionfile,"CN(%i) received CacheFWD from %i: %i(Miss) rerouting to DB\n",Myaddr(),hdrip->saddr(), hdr->req);
		fprintf(actionfile,"********************************************************************\n");
		//Forward request to DB 
		sendPacket(hdr, COACSREQ, REQSIZE ,hdr->req, DB);
		//Inform QD to delete query
		sendPacket(hdr, COACSDEL, REQSIZE ,hdr->req, hdrip->saddr());
	}
	else
	{	fprintf(actionfile,"********************************************************************\n");
		sendPacket(hdr, COACSREP, REPSIZE ,hdr->req, hdr->src);
	}
}
