# Supplementary material for: Collaborative caching discovery management in mobile ad hoc networks environments
Source: PeerJ Comput Sci. 2023 Apr 17;9:e1320. doi: 10.7717/peerj-cs.1320 (PMC10280438; doi:10.7717/peerj-cs.1320)
Supplement: Supplemental Information 10 [file peerj-cs-09-1320-s010.cc]

void coacsHelloTimer::expire(Event *e)
{
	if(!a_->flag_is_QD && a_->clusterQD==0)
		a_->send_HELLO_Message(IP_BROADCAST);
	//a_->myHelloTimer.resched(TIMEOUT);	
	a_->chTimer.resched(TIMEOUT);
}

void coacsCHTimer::expire(Event *e)
{
	//Decide wether to be QD CH or not
	if(a_->numNodes == 0) return;
 
	a_->flag_is_QD = true;
	for (int i = 0; i < a_->numNodes; i++)
		if(a_->scores[i] > a_->OwnScore) 
		{
			a_->flag_is_QD = false;
			break ;  
		}
	if(a_->flag_is_QD) 
	{
		a_->send_CH_Message(IP_BROADCAST);
		a_->clusterQD = a_->Myaddr();
		a_->clusterQDScore = a_->OwnScore;
		
		printf("\n\t\t###At %d: %d CHTimer expired and it became CH ###", a_->now(), a_->Myaddr() );
		fprintf(TraceFile,"\n\t\t###At %d: %d CHTimer expired and it became CH ###",a_->now(), a_->Myaddr() );
		for (int i = 0; i < a_->numNodes; i++)
			fprintf(TraceFile," %d, ", a_->scores[i]  );
			fprintf(TraceFile," \n");
	}
}

void coacsJoinTimer::expire(Event *e)
{
	a_->send_JOIN_Message(a_->clusterQD);
}
