# Supplementary material for: Collaborative caching discovery management in mobile ad hoc networks environments
Source: PeerJ Comput Sci. 2023 Apr 17;9:e1320. doi: 10.7717/peerj-cs.1320 (PMC10280438; doi:10.7717/peerj-cs.1320)
Supplement: Supplemental Information 11 [file peerj-cs-09-1320-s011.cc]

void coacsAgent::send_HELLO_Message(int destination)
{


	//printf("\n\t\t### %d Sending HELLO###", here_.addr_);
	printf(" Cluster.cc:send_hello_message \n");
	Packet* pkt = allocpkt(CONTSIZE);
   
        hdr_ip* iph = HDR_IP(pkt);

        hdr_coacs* ph = hdr_coacs::access(pkt);
	ph->src = Myaddr();
	
	ph->NDP=NDP;
	ph->DP=DP;
     
        iph->daddr() = destination;

        iph->dport() = iph->sport();
	
	iph->ttl() = 1;

	ph->pType = HELLO;

	//ph->OwnScore = OwnScore;
	//ph->flag_is_QD = flag_is_QD;
	
	send(pkt, (Handler*) 0);
	printf(" Cluster.cc:send_hello_message 7\n");
fprintf(actionfile,"cluster.cc:send_HELLO_Message  -> Hello msg sent\n");
//	myHelloTimer.resched(TIMEOUT);

}


void coacsAgent::receive_HELLO_Message(hdr_coacs* hdr, hdr_ip* hdrip)
{
	//Update neighbors list
	bool exists = false;
fprintf(actionfile,"cluster.cc:send_HELLO_Message  -> recieve Helloe from %i\n",hdrip->saddr());
	for (int i = 0; i < numNodes; i++)
		if(neighbors[i]==hdrip->saddr()) //Node already exists
		{
			exists = true;
		//	scores[i] = hdr->OwnScore ;  

			//************    Update the list of Priorioty data*********** if exist
			neighbors_p[hdrip->saddr()]=hdr->DP;
			neighbors_NDP[hdrip->saddr()]=hdr->NDP;
			//********************************************************
			
			


		}
	if(!exists) //Add
	{
fprintf(actionfile,"cluster.cc:send_HELLO_Message  -> rnew nieghber added %i\n",hdrip->saddr());
		neighbors[numNodes] = hdrip->saddr();
		//************    Add the list of Priorioty data*********** if not exist
			neighbors_p[numNodes]=hdr->DP;
			neighbors_NDP[numNodes]=hdr->NDP;
 		//********************************************************
		//scores[numNodes] = hdr->OwnScore ;  
		numNodes++;
//		OwnScore = numNodes;
fprintf(actionfile,"cluster.cc:recieve hello: node %i neighboers are:\n",Myaddr());
	for (int i = 0; i < numNodes-1; i++)
		fprintf(actionfile," node:%i\n",neighbors[i]);
	}
	printf("\n\t\t### %d Recieved HELLO from %d and has %d neighbors###", here_.addr_, hdrip->saddr(), numNodes);
	fprintf(TraceFile,"\n\t\t### %d Recieved HELLO from %d and has %d neighbors###", here_.addr_, hdrip->saddr(), numNodes);
fprintf(actionfile,"*****************************************************\n");
}

/*
void coacsAgent::send_CH_Message(int destination)
{

	fprintf(TraceFile,"\n\t\t### %d Sending CH message###", here_.addr_);
	printf("\n\t\t### %d Sending CH message###", here_.addr_);
	Packet* pkt = allocpkt(CONTSIZE);
      
    hdr_ip* iph = HDR_IP(pkt);
    hdr_coacs* ph = hdr_coacs::access(pkt);
      
   iph->daddr() = destination;
   iph->dport() = iph->sport();
	iph->ttl() = 1;

	ph->pType = CHEAD;
	ph->clusterQD = here_.addr_;
	ph->clusterQDScore = OwnScore;

	ph->flag_is_QD = flag_is_QD;

	send(pkt, (Handler*) 0);
	
	myHelloTimer.force_cancel();
	
//	chTimer.force_cancel();
//	joinTimer.force_cancel();
	chTimer.resched(TIMEOUT);

}

void coacsAgent::receive_CH_Message(hdr_coacs* hdr, hdr_ip* hdrip)
{
	if( flag_is_QD ) return;
	
	//CH message from a node other than the I recieved from previously
	if(clusterQD==0  || (clusterQD != hdr->clusterQD && clusterQDScore < hdr->clusterQDScore) )
	{
		clusterQD = hdr->clusterQD;
		clusterQDScore = hdr->clusterQDScore;
		joinTimer.resched(TIMEOUT);
	}

}

void coacsAgent::send_JOIN_Message(int destination)
{
	fprintf(TraceFile,"\n\t\t### %d Sending JOIN message###", here_.addr_);
	printf("\n\t\t### %d Sending JOIN message###", here_.addr_);
	Packet* pkt = allocpkt(CONTSIZE);
      
    hdr_ip* iph = HDR_IP(pkt);
    hdr_coacs* ph = hdr_coacs::access(pkt);
      
   iph->daddr() = destination;
   iph->dport() = iph->sport();
//	iph->ttl() = 1;

	ph->pType = JOIN;

	ph->flag_is_QD = flag_is_QD;

	send(pkt, (Handler*) 0);

}

void coacsAgent::receive_JOIN_Message(hdr_coacs* hdr, hdr_ip* hdrip)
{
	//Update cluster list
	bool exists = false;
	for (int i = 0; i < numCluster; i++)
		if(cluster[i]==hdrip->saddr()) //Node already exists
		{
			exists = true;
			//cluster[i][1] = hdr->OwnScore ;  
		}
	if(!exists) //Add
	{
		cluster[numCluster] = hdrip->saddr();
		//cluster[numCluster][1] = hdr->OwnScore ;
		numCluster++;  
	}
	fprintf(TraceFile,"\n\t\t###AT %d: %d Recieved JOIN from %d and has %d members###",now(),here_.addr_,hdrip->saddr(), numCluster);
	printf("\n\t\t###AT %d: %d Recieved JOIN from %d and has %d members###",now(), here_.addr_, hdrip->saddr(), numCluster);

	//Send ACK
	//When recieving ACk cancel_All_Network_Setup_Timers();
}

void coacsAgent::cancel_All_Network_Setup_Timers()
{
	myHelloTimer.force_cancel();
	chTimer.force_cancel();
	joinTimer.force_cancel();

}
*/
