# Supplementary material for: Collaborative caching discovery management in mobile ad hoc networks environments
Source: PeerJ Comput Sci. 2023 Apr 17;9:e1320. doi: 10.7717/peerj-cs.1320 (PMC10280438; doi:10.7717/peerj-cs.1320)
Supplement: Supplemental Information 12 [file peerj-cs-09-1320-s012.h]

/*
 * File: Code for a Query directories Connected Dominating Set (coacs)
 *       Agent Class for the ns network simulator
 * Author: Raji Zeitouny (ragiz@yahoo.com), March 2006
 * Supervisor: Dr. Hassan Artail
*/

#ifndef ns_coacs_h
#define ns_coacs_h

#include "agent.h"
#include "tclcl.h"
#include "packet.h"
#include "address.h"
#include "ip.h"

#include "cache.h"

//define sizes of packets
#define CONTSIZE 1	//control messages size
#define REQSIZE 512	//DRP 
#define REPSIZE 10240	//DRP reply

//define types
#define RNNODE 1
#define QDNODE 2
#define CNNODE 3
#define DBNODE 4

//define priority
#define HPrio 1
#define LPrio 2
#define UPrio 3


#define ROUTER_PORT  0xff

//Performance monitor variables
static int Crequests_replied; 
static int Crequests_pending;
static int CrequestsSent; 
static int CRhCount; 
static int Chits; 
static int Cmisses; 
static double Cavg_delay;
static double Ctot_delay;
static double CRhit;
//Overhead monitor variables
static int NumHELLO;
static int NumCOACSCIP;
static int NumCOACSREQ;	
static int NumCOACSFWD;	
static int NumCOACSREP;	
static int NumCOACSADD;	
static int NumCADDACK;		
static int NumCOACSDEL;	
static int NumCOACSQDA;	
static int NumCOACSCNDP;	

	static int zfpar;		// The zipf parameter theta	

static double XY;		//Dimension of the topography
static double R;		//Transmission range
	static int NQDuser;	// User specified number of QDs
	static int NQDmax;	// Maximum number of QDs
	static int NQDload;	// number of QDs for minimum load on QDs
	static int NQDopt;	// Optimal number of QDs 
	static int DB;			// address of main DB
	static int numQ;		// total number of different queries	
	static int capQD;		// number of queries a QD can store
	static int capCN;		// number of queries a CN can store
	static double Ropt;	// Maximum steady state Rhit the network can achieve
	static double theta;	// Zipf parameter
	static int numNodes;		// total number of different queries	

//Unused anymore
	static double Ract;		// Actual Rhit 
	static double StartRhit;// Rhit minimum to be able to START requesting from QDs
	static double Kq;			// query ratio (% of queries a node can cache)
	static double Kc;			// Ratio of QD cache over CN cache

static FILE *LogFile;
static FILE *PcountFile;
static FILE *TraceFile ;
static FILE *actionfile;

//prototypes
class coacsAgent;
struct hdr_coacs;

enum CoacsPacket{
	HELLO,		// Hello
	COACSCIP,	// CIP: COACS info Packet
	COACSREQ,	// DRP: Data Request Packet: Cache Request
	COACSFWD,	// Cache Forward sent from QD to CN with data
	COACSREP,	// Cache Reply
	COACSADD,	// QCRP: Query Caching Request Packet Cache: Add Request
	CADDACK,		// Cache Add Acknowledge 
	COACSDEL,	// EDP: Enrty deletion Packet, Cache Delete sent from CN to QD after cache replacement
	COACSQDA,	// QDAP: QD assignment Packet
	COACSCNDP,	// CNDP: CN deletion Packet
	COACSACK,	// Acknowledge
	COACSTART,	// START requesting from QDs
	COACSRHIT,	// START requesting from QDs
	RTPROBE		//Routing table probe for numNodes
};


struct hdr_coacs {
	int seq;				// sequence number of request
	int src;				// the requester's id
	int req;				// which data is requested
	int hops;			// number of hops
	double timestamp;	// time request was sent
	int Prio;		// Priority
	int * listp;
	int * checked;		//QDs check list stores wchich QDs have been traveresed
	int * QDlist;		//QDs list 
	int QDcount;		//Number of active QDs
//*********************************************************************************
//****************Mohammed Update*** Send priority to others***********************
//*********************************************************************************	
	int NDP;
	int *DP;
//*****************************************************************************
	int nqc;				//Number of queries cached by QDs
	int doDSDV;			//Wether to perform DSDV layer nearest QD checking
	CoacsPacket pType;		// Packet type
	int OwnScore;
	bool flag_is_QD; 
	// Header access methods
	static int offset_; // required by PacketHeaderManager
	inline static int& offset() { return offset_; }
	inline static hdr_coacs* access(const Packet* p) {
		return (hdr_coacs*) p->access(offset_);
	}
};


class coacsAgent : public Agent {
public:
	coacsAgent();
	int type;		// node type: 1:RN 2:QD 3:CN 4:DB
	int seq;			// number of requests for this node
	int myQDindex;	// My QD index if Im QD
	CoacsCache	QDcache;		// Cache Data Manager, for QDs only
	CoacsCache	CNcache;		// Cache Data Manager, for CNs
	double cur_delay;			// delay of current req/reply for this node
//*********************************************************************************
//****************Mohammed Update**************************************************
//*********************************************************************************
	int *DP;				//List of Data Priority
	int NDP;				//Number of data Priority
//*****************************************************************************
	int *neighbors;//=new int[numNodes];
	int maxnodes;
	int **neighbors_p;
	int *neighbors_NDP;
//*********************************************************************************
//*********************************************************************************


	int *QDs;		// My QD list	
	int QDcount;	// current number of QDs 
	bool coacsGO;
	int CIPseqQD;	// Last CIP sequence sent by a QD for QDs only
	int CIPseq;		// Last CIP sequence
	int CIPsrc;		// Last CIP source
	bool CRhitSent;
	bool QDAPsent;
	bool LastAssignedQD;
	//int numNodes;
	int OwnScore;
	bool flag_is_QD; 	
	bool started;    	// the node has been activated
	//***********************


	//Agent Functions
	int Myaddr() { return here_.addr_;}
	double now() { return (Scheduler::instance().clock()) ;}

	//Caching Functions
	void sendCacheRequest(double X, double Y);
	void ReceiveCacheRequest(hdr_coacs*, hdr_ip* );
	void ReceiveCacheReply(hdr_coacs*, hdr_ip* );
	void ReceiveCacheFWD(hdr_coacs*, hdr_ip* );
	void sendCacheAdd(int);
	void ReceiveCacheAdd(hdr_coacs*, hdr_ip* );
	void DB_Receive(hdr_coacs* hdr, hdr_ip* hdrip);
	//Utility Functions
	void copyHeader(hdr_coacs* , hdr_coacs* );
	void probeDSDV();
	void sendByMDPF(hdr_coacs* hdr);
	void sendPacket(hdr_coacs* hdr, CoacsPacket , int , int , int );
	void CountPacket(CoacsPacket ptype);
	void dumpPacketCount();

	//QD management Functions
	void becomeQD();
 	void sendCIP(int );
	void ReceiveCIP(hdr_coacs* hdr, hdr_ip* hdrip);
	void ReceiveQDAP(hdr_coacs* hdr, hdr_ip* hdrip);
	//void sendQDAP(hdr_coacs* hdr);
	int getNQDmax(double Rh, double a, double r);
	int getNQDload(double Rh);
	double getStartRhit(int Nqd, double a, double r);
	int findNewQD();
	void NQDCalc() ;
	void initiateCoacs(); 
	//cluster 
	void receive_HELLO_Message(hdr_coacs*, hdr_ip*);
	void send_HELLO_Message(int);

	//These 2 functions are obsolete
	void sendCRhit();
	void ReceiveCRhit(hdr_coacs* hdr, hdr_ip* hdrip);

	virtual int command(int argc, const char*const* argv);
	virtual void recv(Packet*, Handler*);
};

#endif // ns_coacs_h
