# Supplementary material for: Collaborative caching discovery management in mobile ad hoc networks environments
Source: PeerJ Comput Sci. 2023 Apr 17;9:e1320. doi: 10.7717/peerj-cs.1320 (PMC10280438; doi:10.7717/peerj-cs.1320)
Supplement: Supplemental Information 13 [file peerj-cs-09-1320-s013.cc]

static long r_seed = 12345678L;

// Uniform [0,1] using the standard Lehmer generator. 
//   See http://www.seas.gwu.edu/~simhaweb/java/lectures/appendix/random.html
//   for more details. 

double uniform ()
{
  static long m = 2147483647;
  static long a = 48271;
  static long q = 44488;
  static long r = 3399;
  long t, lo, hi;

  hi = r_seed / q;
  lo = r_seed - q * hi;
  t = a * lo - r * hi;
  if (t > 0)
    r_seed = t;
  else
    r_seed = t + m;
  return ( (double) r_seed / (double) m );
}


// Generate a random int from the given discrete pmf 
int generateFromPmf (double *pmf, int length)
{
  int lastIndex, i;
  double u, sum;

  if ( ( pmf == NULL) || (length <= 1) ){
    printf ("ERROR: in uniform.generateFromPmf(): pmf null or zero-length");
    return 0;
  }
    
  lastIndex = length - 1;
  u = uniform();
  i = 0;
  sum = pmf[0];
  while ( (i < lastIndex) && (u > sum) ) {
    i++;
    sum += pmf[i];
  }
  return i;
}

// Generate from zipf distribution of given size. /
int zipf (int size, double theta) 
{
  double *pmf, sum;
  int index, i;

  pmf = (double*) malloc (sizeof(double)*(size+1));
  sum = 0;
  pmf[0] = 0;
  for (i=1; i<=size; i++) {
    pmf[i] = 1.0 / pow((double)i, theta);
    sum += pmf[i];
  }
  for (i=1; i<=size; i++) {
    pmf[i] = pmf[i] / sum;
  }
  index = generateFromPmf (pmf, size+1);
  if (index == 0)
    index = 1;
  return index;
}
/*
long discrete_uniform (long a, long b)
{
  if (b > a) {
    double x = uniform ();
    long c = ( a + (long) floor((b-a+1)*x) );
    return c;
  }
  else if (a == b) return a;
  else { printf("ERROR in uniform.discrete_uniform(): a=%2ld b=%2ld\n",a,b);return 0;}
}
*/


/****************************************************************

// Uniform random number generator - returns a number between a and b 
double uniform_range (double a, double b)
{
  if (b > a)
    return ( a + (b-a) * uniform() );
  else { 
    printf ("ERROR: in uniform.uniform_range(): a=%lf b=%lf\n",a,b); return 0;
  }
}


// Uniform random number generator - returns an integral number between a and b 
long discrete_uniform (long a, long b)
{
  if (b > a) {
    double x = uniform ();
    long c = ( a + (long) floor((b-a+1)*x) );
    return c;
  }
  else if (a == b) return a;
  else { printf("ERROR in uniform.discrete_uniform(): a=%2ld b=%2ld\n",a,b);return 0;}
}

// Reverse zipf, has an increasing pmf 

int reverseZipf (int size) 
{
  double *pmf, sum;
  int index, i;

  pmf = (double*) malloc (sizeof(double)*(size+1));
  pmf[0] = 0;
  sum = 0;
  for (i=1; i<=size; i++) {
    pmf[i] = 1.0 / (double) (size-i+1);
    sum += pmf[i];
  }
  for (i=1; i<=size; i++) {
    pmf[i] = pmf[i] / sum;
  }
  index = generateFromPmf (pmf, size+1);
  if (index == 0)
    index = 1;
  return index;
}


/****************************************************************


//=========================================================================
//= Multiplicative LCG for generating uniform(0.0,1 .0) random numbers    =
//=   - x_n =7 ^5*x_(n-1)mod(2^ 31-1 )                                    =
//=   - With x seeded to 1 the10000 th x value should be       1043618065 =
//=   - From R. Jain, "The Art of Computer Systems Performance Analysis," =
//=     John Wiley & Sons,1991 . (Page443 , Figure26 .2)                  =
//=========================================================================
double rand_val(int seed)
{
  const long  a =16807      ;  // Multiplier
  const long  m =2147483647 ;  // Modulus
  const long  q =127773     ;  // m div a
  const long  r =2836       ;  // m mod a
  static long x;               // Random int value
  long        x_div_q;         // x divided by q
  long        x_mod_q;         // x modulo q
  long        x_new;           // New x value

  // Set the seed if argument is non-zero and then return zero
  if (seed >0 )
  {
    x = seed;
    return(0.0);
  }

  // RNG using integer arithmetic
  x_div_q = x / q;
  x_mod_q = x % q;
  x_new = (a * x_mod_q) - (r * x_div_q);
  if (x_new >0 )
    x = x_new;
  else
    x = x_new + m;

  // Return a random value between0 . 0and1 .0
  return((double) x / m);
}
//===========================================================================
//=  Function to generate Zipf (power law) distributed random variables     =
//=    - Input: alpha and N                                                 =
//=    - Output: Returns with Zipf distributed random variable              =
//===========================================================================
int zipf(double alpha, int n)
{
  static int first = TRUE;      // Static first time flag
  static double c =0 ;          // Normalization constant
  double z;                     // Uniform random number ( 0< z <1 )
  double sum_prob;              // Sum of probabilities
  int  zipf_value;            // Computed exponential value to be returned
  int    i;                     // Loop counter

  // Compute normalization constant on first call only
  if (first == TRUE)
  {
    for (i=1; i<=n; i++)
      c = c + (1.0/ pow((double)i, alpha));
    c =1.0/ c;
    first = FALSE;
  }

  // Pull a uniform random number ( 0< z <1 )
  do
  {
    z = rand_val(0);
    printf("rand %f\n",z);
  }
  while ((z ==0 ) || (z ==1 ));

  // Map z to the value
  sum_prob =0 ;
  for (i=1; i<=n; i++)
  {
    sum_prob = sum_prob + c / pow((double)i, alpha);
    if (sum_prob >= z)
    {
      zipf_value = i;
      break;
    }
  }

  // Assert that zipf_value is between 1 and N
  //assert((zipf_value >=1) && (zipf_value <= n));
	if((zipf_value <1) || (zipf_value > n))	printf("Error: Asserting zipf_value between 1 and N\n");
		
  return zipf_value;
}
*/
